# Supplementary material for: Conserved and highly expressed tRNA derived fragments in zebrafish
Source: BMC Mol Biol. 2015 Dec 22;16:22. doi: 10.1186/s12867-015-0050-8 (PMC4688932; doi:10.1186/s12867-015-0050-8)
Supplement: Supplementary file 3 — 10.1186/s12867-015-0050-8 Sequencing data relative to zebrafish tRFs found in publicly available GEO datasets. For each experiment the sequences of conserved tRFs identified and corresponding number of reads are displayed. ID corresponds to the tRF identification; “Query” corresponds to the zebrafish tRF that was used as a template to search for similar molecules in the datasets; “Sequence” corresponds to the sequence found in the datasets that is related to the “query”; “Count” gives the total number of reads retrieved for each “sequence”; “Source tag” is the GEO dataset sample ID number; “description” depicts the type of sample where the tRF was found. [file 12867_2015_50_MOESM3_ESM.xlsx]

## Sheet: GSM1293576
Age-related changes in microRNA levels in serum - GSM1293576
ID	query	sequence	count	SourceTag*	description
5'tRF-ValCAC	GTTTCCGTAGTGTAGTGGTTATCACGTTCG	GTTTCCGTAGTGTAGTGGTTATCACGTTCGCCTC	114	GSM1293579	young
5'tRF-ValCAC	GTTTCCGTAGTGTAGTGGTTATCACGTTCG	GTTTCCGTAGTGTAGTGGTTATCACGTTCGCCTC	92	GSM1293576	young
5'tRF-ValCAC	GTTTCCGTAGTGTAGTGGTTATCACGTTCG	GTTTCCGTAGTGTAGTGGTTATCACGTTCGCCTC	156	GSM1293570	young
5'tRF-ValCAC	GTTTCCGTAGTGTAGTGGTTATCACGTTCG	GTTTCCGTAGTGTAGTGGTTATCACGTTCGCCTC	76	GSM1293575	young
5'tRF-ValCAC	GTTTCCGTAGTGTAGTGGTTATCACGTTCG	GTTTCCGTAGTGTAGTGGTTATCACGTTCGCCTC	114	GSM1293577	young
5'tRF-ValCAC	GTTTCCGTAGTGTAGTGGTTATCACGTTCG	GTTTCCGTAGTGTAGTGGTTATCACGTTCGCCTC	89	GSM1293578	young
5'tRF-ValCAC	GTTTCCGTAGTGTAGTGGTTATCACGTTCG	GTTTCCGTAGTGTAGTGGTTATCACGTTCGCCTC	102	GSM1293580	young
5'tRF-ValCAC	GTTTCCGTAGTGTAGTGGTTATCACGTTCG	GTTTCCGTAGTGTAGTGGTTATCACGTTCGCCTC	77	GSM1293566	old
5'tRF-ValCAC	GTTTCCGTAGTGTAGTGGTTATCACGTTCG	GTTTCCGTAGTGTAGTGGTTATCACGTTCGCCTC	77	GSM1293564	old
5'tRF-ValCAC	GTTTCCGTAGTGTAGTGGTTATCACGTTCG	GTTTCCGTAGTGTAGTGGTTATCACGTTCGCCTC	84	GSM1293573	old
5'tRF-ValCAC	GTTTCCGTAGTGTAGTGGTTATCACGTTCG	GTTTCCGTAGTGTAGTGGTTATCACGTTCGCCTC	51	GSM1293561	old
5'tRF-ValCAC	GTTTCCGTAGTGTAGTGGTTATCACGTTCG	GTTTCCGTAGTGTAGTGGTTATCACGTTCGCCTC	62	GSM1293567	old
5'tRF-ValCAC	GTTTCCGTAGTGTAGTGGTTATCACGTTCG	GTTTCCGTAGTGTAGTGGTTATCACGTTCGCCTC	63	GSM1293560	old
5'tRF-ValCAC	GTTTCCGTAGTGTAGTGGTTATCACGTTCG	GTTTCCGTAGTGTAGTGGTTATCACGTTCGCCTC	51	GSM1293565	old
5'tRF-GluCTC	TCCCTGGTGGTCTAGTGGTTAGGATTCGGC	TCCCTGGTGGTCTAGTGGTTAGGATTCGGCGCTC	57	GSM1293575	young
5'tRF-GluCTC	TCCCTGGTGGTCTAGTGGTTAGGATTCGGC	TCCCTGGTGGTCTAGTGGTTAGGATTCGGCGCTC	65	GSM1293581	young
5'tRF-GluCTC	TCCCTGGTGGTCTAGTGGTTAGGATTCGGC	TCCCTGGTGGTCTAGTGGTTAGGATTCGGCGCTC	81	GSM1293576	young
5'tRF-GluCTC	TCCCTGGTGGTCTAGTGGTTAGGATTCGGC	TCCCTGGTGGTCTAGTGGTTAGGATTCGGCGCTC	106	GSM1293579	young
5'tRF-GluCTC	TCCCTGGTGGTCTAGTGGTTAGGATTCGGC	TCCCTGGTGGTCTAGTGGTTAGGATTCGGCGCTC	111	GSM1293568	young
5'tRF-GluCTC	TCCCTGGTGGTCTAGTGGTTAGGATTCGGC	TCCCTGGTGGTCTAGTGGTTAGGATTCGGCGCTC	117	GSM1293574	young
5'tRF-GluCTC	TCCCTGGTGGTCTAGTGGTTAGGATTCGGC	TCCCTGGTGGTCTAGTGGTTAGGATTCGGCGCTC	142	GSM1293578	young
5'tRF-GluCTC	TCCCTGGTGGTCTAGTGGTTAGGATTCGGC	TCCCTGGTGGTCTAGTGGTTAGGATTCGGCGCTC	152	GSM1293577	young
5'tRF-GluCTC	TCCCTGGTGGTCTAGTGGTTAGGATTCGGC	TCCCTGGTGGTCTAGTGGTTAGGATTCGGCGCTC	167	GSM1293570	young
5'tRF-GluCTC	TCCCTGGTGGTCTAGTGGTTAGGATTCGGC	TCCCTGGTGGTCTAGTGGTTAGGATTCGGCGCTC	185	GSM1293580	young
5'tRF-GluCTC	TCCCTGGTGGTCTAGTGGTTAGGATTCGGC	TCCCTGGTGGTCTAGTGGTTAGGATTCGGCGCTC	62	GSM1293563	old
5'tRF-GluCTC	TCCCTGGTGGTCTAGTGGTTAGGATTCGGC	TCCCTGGTGGTCTAGTGGTTAGGATTCGGCGCTC	67	GSM1293562	old
5'tRF-GluCTC	TCCCTGGTGGTCTAGTGGTTAGGATTCGGC	TCCCTGGTGGTCTAGTGGTTAGGATTCGGCGCTC	68	GSM1293566	old
5'tRF-GluCTC	TCCCTGGTGGTCTAGTGGTTAGGATTCGGC	TCCCTGGTGGTCTAGTGGTTAGGATTCGGCGCTC	71	GSM1293573	old
5'tRF-GluCTC	TCCCTGGTGGTCTAGTGGTTAGGATTCGGC	TCCCTGGTGGTCTAGTGGTTAGGATTCGGCGCTC	77	GSM1293564	old
5'tRF-GluCTC	TCCCTGGTGGTCTAGTGGTTAGGATTCGGC	TCCCTGGTGGTCTAGTGGTTAGGATTCGGCGCTC	79	GSM1293567	old
5'tRF-GluCTC	TCCCTGGTGGTCTAGTGGTTAGGATTCGGC	TCCCTGGTGGTCTAGTGGTTAGGATTCGGCGCTC	90	GSM1293561	old
5'tRF-GluCTC	TCCCTGGTGGTCTAGTGGTTAGGATTCGGC	TCCCTGGTGGTCTAGTGGTTAGGATTCGGCGCTC	122	GSM1293560	old
5'tRF-GluCTC	TCCCTGGTGGTCTAGTGGTTAGGATTCGGC	TCCCTGGTGGTCTAGTGGTTAGGATTCGGCGCTC	214	GSM1293565	old
				*in this case each sample represents an individual (young or old)

## Sheet: GSE33584
Highresolution profiling and analysis of viral and host small RNAs during human cytomegalovirus infection - GSE33584
ID	query	sequence	count	SourceTag	description
5'tRF-LysTTT	GCCCGGATAGCTCAGTCGGTAGAGCATCAG	GCCCGGATAGCTCAGTCGGTAGAGCATCAGAC	99	GSM830252	smRNA_infected_24h
5'tRF-LysTTT	GCCCGGATAGCTCAGTCGGTAGAGCATCAG	GCCCGGATAGCTCAGTCGGTAGAGCATCAGAC	69	GSM830253	smRNA_infected_72h
5'tRF-LysTTT	GCCCGGATAGCTCAGTCGGTAGAGCATCAG	GCCCGGATAGCTCAGTCGGTAGAGCATCAGAC	108	GSM830250	smRNA_mock_24h
5'tRF-LysTTT	GCCCGGATAGCTCAGTCGGTAGAGCATCAG	GCCCGGATAGCTCAGTCGGTAGAGCATCAGAC	286	GSM830251	smRNA_mock_72h
5'tRF-ValCAC	GTTTCCGTAGTGTAGTGGTTATCACGTTCG	GTTTCCGTAGTGTAGTGGTTATCACGTTCGCC	274	GSM830252	smRNA_infected_24h
5'tRF-ValCAC	GTTTCCGTAGTGTAGTGGTTATCACGTTCG	GTTTCCGTAGTGTAGTGGTTATCACGTTCGCC	129	GSM830253	smRNA_infected_72h
5'tRF-ValCAC	GTTTCCGTAGTGTAGTGGTTATCACGTTCG	GTTTCCGTAGTGTAGTGGTTATCACGTTCGCC	136	GSM830250	smRNA_mock_24h
5'tRF-ValCAC	GTTTCCGTAGTGTAGTGGTTATCACGTTCG	GTTTCCGTAGTGTAGTGGTTATCACGTTCGCC	545	GSM830251	smRNA_mock_72h
5'tRF-GluCTC	TCCCTGGTGGTCTAGTGGTTAGGATTCGGC	TCCCTGGTGGTCTAGTGGTTAGGATTCGGCGC	9758	GSM830252	smRNA_infected_24h
5'tRF-GluCTC	TCCCTGGTGGTCTAGTGGTTAGGATTCGGC	TCCCTGGTGGTCTAGTGGTTAGGATTCGGCGC	8824	GSM830253	smRNA_infected_72h
5'tRF-GluCTC	TCCCTGGTGGTCTAGTGGTTAGGATTCGGC	TCCCTGGTGGTCTAGTGGTTAGGATTCGGCGC	3504	GSM830250	smRNA_mock_24h
5'tRF-GluCTC	TCCCTGGTGGTCTAGTGGTTAGGATTCGGC	TCCCTGGTGGTCTAGTGGTTAGGATTCGGCGC	865	GSM830251	smRNA_mock_72h

## Sheet: GSE29173
MicroRNA sequence and expression analysis in breast tumors by deep sequencing [miRNA sequence data] - GSE29173
ID	query	Sequence	Count	SourceTag	description
3'tRF-ProAGG	TCCCGGACGAGCCCCCA	ATCCCGGACGAGCCCCCA	67	GSM715695	Breast_CellLine_196
3'tRF-ProAGG	TCCCGGACGAGCCCCCA	ATCCCGGACGAGCCCCCA	90	GSM715696	Breast_CellLine_197
3'tRF-ProAGG	TCCCGGACGAGCCCCCA	ATCCCGGACGAGCCCCCA	142	GSM715660	Breast_IDC_27A
3'tRF-ProAGG	TCCCGGACGAGCCCCCA	ATCCCGGACGAGCCCCCA	199	GSM715661	Breast_IDC_32A
3'tRF-ProAGG	TCCCGGACGAGCCCCCA	ATCCCGGACGAGCCCCCA	51	GSM715700	Breast_IDC_48
3'tRF-ProAGG	TCCCGGACGAGCCCCCA	ATCCCGGACGAGCCCCCA	50	GSM715711	Breast_IDC_58
3'tRF-ProAGG	TCCCGGACGAGCCCCCA	ATCCCGGACGAGCCCCCA	78	GSM715712	Breast_IDC_60
3'tRF-ProAGG	TCCCGGACGAGCCCCCA	ATCCCGGACGAGCCCCCA	64	GSM715516	Breast_IDC_67
3'tRF-ProAGG	TCCCGGACGAGCCCCCA	ATCCCGGACGAGCCCCCA	74	GSM715699	Breast_IDC_69A
3'tRF-ProAGG	TCCCGGACGAGCCCCCA	ATCCCGGACGAGCCCCCA	118	GSM715713	Breast_IDC_71
3'tRF-ProAGG	TCCCGGACGAGCCCCCA	ATCCCGGACGAGCCCCCA	66	GSM715715	Breast_IDC_76
3'tRF-ProAGG	TCCCGGACGAGCCCCCA	ATCCCGGACGAGCCCCCA	63	GSM715716	Breast_IDC_84
3'tRF-ProAGG	TCCCGGACGAGCCCCCA	ATCCCGGACGAGCCCCCA	51	GSM715518	Breast_IDC_88A
3'tRF-ProAGG	TCCCGGACGAGCCCCCA	ATCCCGGACGAGCCCCCA	107	GSM715658	Breast_Normal_101
3'tRF-ProAGG	TCCCGGACGAGCCCCCA	ATCCCGGACGAGCCCCCA	51	GSM715659	Breast_Normal_105A
3'tRF-ProAGG	TCCCGGACGAGCCCCCA	ATCCCGGACGAGCCCCCA	55	GSM715664	Breast_Normal_99A

## Sheet: GSE22918
Deep Sequencing of Human Nuclear and Cytoplasmic Small RNAs Reveals an Unexpectedly Complex Subcellular Distribution of miRNAs and tRNA 3' Trailers - GSE22918
ID	query	sequence	count	SourceTag	description
5'tRF-LysTTT	GCCCGGATAGCTCAGTCGGTAGAGCATCAG	GCCCGGATAGCTCAGTCGGTAGAGCATCAG	335	GSM565979	cytoplasm
5'tRF-GluCTC	TCCCTGGTGGTCTAGTGGTTAGGATTCGGC	TCCCTGGTGGTCTAGTGGTTAGGATTCGGC	503	GSM565978	nucleus
5'tRF-GluCTC	TCCCTGGTGGTCTAGTGGTTAGGATTCGGC	TCCCTGGTGGTCTAGTGGTTAGGATTCGGC	1213	GSM565979	cytoplasm
5'tRF-ProCGG	TAGGGGTATGATTCTCGC	TAGGGGTATGATTCTCGC	301	GSM565979	cytoplasm
5'tRF-ProCGG	TAGGGGTATGATTCTCGC	TAGGGGTATGATTCTCGCT	302	GSM565979	cytoplasm
3'tRF-GluCTC	TCGATTCCCGGTCAGG	TCGATTCCCGGTCAGGGAACCA	72	GSM565979	cytoplasm
3'tRF-ProAGG	TCCCGGACGAGCCCCCA	TCCCGGACGAGCCCCCA	53	GSM565979	cytoplasm
3'tRF-ProAGG	TCCCGGACGAGCCCCCA	TCATCCCGGACGAGCCCCCA	75	GSM565979	cytoplasm
3'tRF-ProAGG	TCCCGGACGAGCCCCCA	TCAGATCCCGGACGAGCCCCCA	76	GSM565979	cytoplasm
3'tRF-ProAGG	TCCCGGACGAGCCCCCA	TCATATCCCGGACGAGCCCCCA	94	GSM565979	cytoplasm
3'tRF-ProAGG	TCCCGGACGAGCCCCCA	TCAAATCCCGGACGAGCCCCCA	181	GSM565979	cytoplasm
3'tRF-ProAGG	TCCCGGACGAGCCCCCA	ATCCCGGACGAGCCCCCA	394	GSM565979	cytoplasm

## Sheet: GSE43550
TABLE S.1
Sequencing data from colorectal tumour samples - GSE43550
ID	query	Sequence	Count	SourceTag	description
5'tRF-LysTTT	GCCCGGATAGCTCAGTCGGTAGAGCATCAG	GCCCGGATAGCTCAGTCGGTAGAGCATCAGACT	319	GSM1065165	adjacent normal tissue with Transcatheter Arterial Infusion chemotherapy
5'tRF-LysTTT	GCCCGGATAGCTCAGTCGGTAGAGCATCAG	GCCCGGATAGCTCAGTCGGTAGAGCATCAGAC	1225	GSM1065165	adjacent normal tissue with Transcatheter Arterial Infusion chemotherapy
5'tRF-LysTTT	GCCCGGATAGCTCAGTCGGTAGAGCATCAG	GCCCGGATAGCTCAGTCGGTAGAGCATCAGACT	684	GSM1065163	adjacent normal tissue without Transcatheter Arterial Infusion chemotherapy
5'tRF-LysTTT	GCCCGGATAGCTCAGTCGGTAGAGCATCAG	GCCCGGATAGCTCAGTCGGTAGAGCATCAGAC	3311	GSM1065163	adjacent normal tissue without Transcatheter Arterial Infusion chemotherapy
5'tRF-LysTTT	GCCCGGATAGCTCAGTCGGTAGAGCATCAG	GCCCGGATAGCTCAGTCGGTAGAGCATCAGACT	659	GSM1065166	tumor tissue with Transcatheter Arterial Infusion chemotherapy
5'tRF-LysTTT	GCCCGGATAGCTCAGTCGGTAGAGCATCAG	GCCCGGATAGCTCAGTCGGTAGAGCATCAGAC	1206	GSM1065166	tumor tissue with Transcatheter Arterial Infusion chemotherapy
5'tRF-LysTTT	GCCCGGATAGCTCAGTCGGTAGAGCATCAG	GCCCGGATAGCTCAGTCGGTAGAGCATCAGACT	585	GSM1065164	tumor tissue without Transcatheter Arterial Infusion chemotherapy
5'tRF-LysTTT	GCCCGGATAGCTCAGTCGGTAGAGCATCAG	GCCCGGATAGCTCAGTCGGTAGAGCATCAGAC	1354	GSM1065164	tumor tissue without Transcatheter Arterial Infusion chemotherapy
5'tRF-ValCAC	GTTTCCGTAGTGTAGTGGTTATCACGTTCG	GTTTCCGTAGTGTAGTGGTTATCACGTTCGC	91	GSM1065165	adjacent normal tissue with Transcatheter Arterial Infusion chemotherapy
5'tRF-ValCAC	GTTTCCGTAGTGTAGTGGTTATCACGTTCG	GTTTCCGTAGTGTAGTGGTTATCACGTTCGCCTCAC	116	GSM1065165	adjacent normal tissue with Transcatheter Arterial Infusion chemotherapy
5'tRF-ValCAC	GTTTCCGTAGTGTAGTGGTTATCACGTTCG	GTTTCCGTAGTGTAGTGGTTATCACGTTCG	353	GSM1065165	adjacent normal tissue with Transcatheter Arterial Infusion chemotherapy
5'tRF-ValCAC	GTTTCCGTAGTGTAGTGGTTATCACGTTCG	GTTTCCGTAGTGTAGTGGTTATCACGTTCGCCTC	3031	GSM1065165	adjacent normal tissue with Transcatheter Arterial Infusion chemotherapy
5'tRF-ValCAC	GTTTCCGTAGTGTAGTGGTTATCACGTTCG	GTTTCCGTAGTGTAGTGGTTATCACGTTCGCC	5593	GSM1065165	adjacent normal tissue with Transcatheter Arterial Infusion chemotherapy
5'tRF-ValCAC	GTTTCCGTAGTGTAGTGGTTATCACGTTCG	GTTTCCGTAGTGTAGTGGTTATCACGTTCGCCT	93944	GSM1065165	adjacent normal tissue with Transcatheter Arterial Infusion chemotherapy
5'tRF-ValCAC	GTTTCCGTAGTGTAGTGGTTATCACGTTCG	GTTTCCGTAGTGTAGTGGTTATCACGTTCGCCTCAC	90	GSM1065163	adjacent normal tissue without Transcatheter Arterial Infusion chemotherapy
5'tRF-ValCAC	GTTTCCGTAGTGTAGTGGTTATCACGTTCG	GTTTCCGTAGTGTAGTGGTTATCACGTTCGCCTT	123	GSM1065163	adjacent normal tissue without Transcatheter Arterial Infusion chemotherapy
5'tRF-ValCAC	GTTTCCGTAGTGTAGTGGTTATCACGTTCG	GTTTCCGTAGTGTAGTGGTTATCACGTTCGCCTCA	142	GSM1065163	adjacent normal tissue without Transcatheter Arterial Infusion chemotherapy
5'tRF-ValCAC	GTTTCCGTAGTGTAGTGGTTATCACGTTCG	GTTTCCGTAGTGTAGTGGTTATCACGTTCG	168	GSM1065163	adjacent normal tissue without Transcatheter Arterial Infusion chemotherapy
5'tRF-ValCAC	GTTTCCGTAGTGTAGTGGTTATCACGTTCG	GTTTCCGTAGTGTAGTGGTTATCACGTTCGC	184	GSM1065163	adjacent normal tissue without Transcatheter Arterial Infusion chemotherapy
5'tRF-ValCAC	GTTTCCGTAGTGTAGTGGTTATCACGTTCG	GTTTCCGTAGTGTAGTGGTTATCACGTTCGCCTC	6773	GSM1065163	adjacent normal tissue without Transcatheter Arterial Infusion chemotherapy
5'tRF-ValCAC	GTTTCCGTAGTGTAGTGGTTATCACGTTCG	GTTTCCGTAGTGTAGTGGTTATCACGTTCGCC	9838	GSM1065163	adjacent normal tissue without Transcatheter Arterial Infusion chemotherapy
5'tRF-ValCAC	GTTTCCGTAGTGTAGTGGTTATCACGTTCG	GTTTCCGTAGTGTAGTGGTTATCACGTTCGCCT	117900	GSM1065163	adjacent normal tissue without Transcatheter Arterial Infusion chemotherapy
5'tRF-ValCAC	GTTTCCGTAGTGTAGTGGTTATCACGTTCG	GTTTCCGTAGTGTAGTGGTTATCACGTTCGCCTCAC	162	GSM1065166	tumor tissue with Transcatheter Arterial Infusion chemotherapy
5'tRF-ValCAC	GTTTCCGTAGTGTAGTGGTTATCACGTTCG	GTTTCCGTAGTGTAGTGGTTATCACGTTCGCC	1105	GSM1065166	tumor tissue with Transcatheter Arterial Infusion chemotherapy
5'tRF-ValCAC	GTTTCCGTAGTGTAGTGGTTATCACGTTCG	GTTTCCGTAGTGTAGTGGTTATCACGTTCGCCTC	2794	GSM1065166	tumor tissue with Transcatheter Arterial Infusion chemotherapy
5'tRF-ValCAC	GTTTCCGTAGTGTAGTGGTTATCACGTTCG	GTTTCCGTAGTGTAGTGGTTATCACGTTCGCCT	31553	GSM1065166	tumor tissue with Transcatheter Arterial Infusion chemotherapy
5'tRF-ValCAC	GTTTCCGTAGTGTAGTGGTTATCACGTTCG	GTTTCCGTAGTGTAGTGGTTATCACGTTCGCCTA	74	GSM1065164	tumor tissue without Transcatheter Arterial Infusion chemotherapy
5'tRF-ValCAC	GTTTCCGTAGTGTAGTGGTTATCACGTTCG	GTTTCCGTAGTGTAGTGGTTATCACGTTCGCCTT	76	GSM1065164	tumor tissue without Transcatheter Arterial Infusion chemotherapy
5'tRF-ValCAC	GTTTCCGTAGTGTAGTGGTTATCACGTTCG	GTTTCCGTAGTGTAGTGGTTATCACGTTCGC	99	GSM1065164	tumor tissue without Transcatheter Arterial Infusion chemotherapy
5'tRF-ValCAC	GTTTCCGTAGTGTAGTGGTTATCACGTTCG	GTTTCCGTAGTGTAGTGGTTATCACGTTCGCCTCAC	162	GSM1065164	tumor tissue without Transcatheter Arterial Infusion chemotherapy
5'tRF-ValCAC	GTTTCCGTAGTGTAGTGGTTATCACGTTCG	GTTTCCGTAGTGTAGTGGTTATCACGTTCGCCTCA	201	GSM1065164	tumor tissue without Transcatheter Arterial Infusion chemotherapy
5'tRF-ValCAC	GTTTCCGTAGTGTAGTGGTTATCACGTTCG	GTTTCCGTAGTGTAGTGGTTATCACGTTCG	217	GSM1065164	tumor tissue without Transcatheter Arterial Infusion chemotherapy
5'tRF-ValCAC	GTTTCCGTAGTGTAGTGGTTATCACGTTCG	GTTTCCGTAGTGTAGTGGTTATCACGTTCGCC	6268	GSM1065164	tumor tissue without Transcatheter Arterial Infusion chemotherapy
5'tRF-ValCAC	GTTTCCGTAGTGTAGTGGTTATCACGTTCG	GTTTCCGTAGTGTAGTGGTTATCACGTTCGCCTC	9066	GSM1065164	tumor tissue without Transcatheter Arterial Infusion chemotherapy
5'tRF-ValCAC	GTTTCCGTAGTGTAGTGGTTATCACGTTCG	GTTTCCGTAGTGTAGTGGTTATCACGTTCGCCT	126758	GSM1065164	tumor tissue without Transcatheter Arterial Infusion chemotherapy
5'tRF-GluCTC	TCCCTGGTGGTCTAGTGGTTAGGATTCGGC	TCCCTGGTGGTCTAGTGGTTAGGATTCGGCG	1024	GSM1065165	adjacent normal tissue with Transcatheter Arterial Infusion chemotherapy
5'tRF-GluCTC	TCCCTGGTGGTCTAGTGGTTAGGATTCGGC	TCCCTGGTGGTCTAGTGGTTAGGATTCGGCGC	3990	GSM1065165	adjacent normal tissue with Transcatheter Arterial Infusion chemotherapy
5'tRF-GluCTC	TCCCTGGTGGTCTAGTGGTTAGGATTCGGC	TCCCTGGTGGTCTAGTGGTTAGGATTCGGCGCT	19698	GSM1065165	adjacent normal tissue with Transcatheter Arterial Infusion chemotherapy
5'tRF-GluCTC	TCCCTGGTGGTCTAGTGGTTAGGATTCGGC	TCCCTGGTGGTCTAGTGGTTAGGATTCGGCGCTC	2416	GSM1065165	adjacent normal tissue with Transcatheter Arterial Infusion chemotherapy
5'tRF-GluCTC	TCCCTGGTGGTCTAGTGGTTAGGATTCGGC	TCCCTGGTGGTCTAGTGGTTAGGATTCGGCGCTCT	1436	GSM1065165	adjacent normal tissue with Transcatheter Arterial Infusion chemotherapy
5'tRF-GluCTC	TCCCTGGTGGTCTAGTGGTTAGGATTCGGC	TCCCTGGTGGTCTAGTGGTTAGGATTCGGCGCTCTC	1642	GSM1065165	adjacent normal tissue with Transcatheter Arterial Infusion chemotherapy
5'tRF-GluCTC	TCCCTGGTGGTCTAGTGGTTAGGATTCGGC	TCCCTGGTGGTCTAGTGGTTAGGATTCGGCGCTCTCACC	90	GSM1065165	adjacent normal tissue with Transcatheter Arterial Infusion chemotherapy
5'tRF-GluCTC	TCCCTGGTGGTCTAGTGGTTAGGATTCGGC	TCCCTGGTGGTCTAGTGGTTAGGATTCGGCG	815	GSM1065163	adjacent normal tissue without Transcatheter Arterial Infusion chemotherapy
5'tRF-GluCTC	TCCCTGGTGGTCTAGTGGTTAGGATTCGGC	TCCCTGGTGGTCTAGTGGTTAGGATTCGGCGC	3179	GSM1065163	adjacent normal tissue without Transcatheter Arterial Infusion chemotherapy
5'tRF-GluCTC	TCCCTGGTGGTCTAGTGGTTAGGATTCGGC	TCCCTGGTGGTCTAGTGGTTAGGATTCGGCGCT	13387	GSM1065163	adjacent normal tissue without Transcatheter Arterial Infusion chemotherapy
5'tRF-GluCTC	TCCCTGGTGGTCTAGTGGTTAGGATTCGGC	TCCCTGGTGGTCTAGTGGTTAGGATTCGGCGCTC	2054	GSM1065163	adjacent normal tissue without Transcatheter Arterial Infusion chemotherapy
5'tRF-GluCTC	TCCCTGGTGGTCTAGTGGTTAGGATTCGGC	TCCCTGGTGGTCTAGTGGTTAGGATTCGGCGCTCT	496	GSM1065163	adjacent normal tissue without Transcatheter Arterial Infusion chemotherapy
5'tRF-GluCTC	TCCCTGGTGGTCTAGTGGTTAGGATTCGGC	TCCCTGGTGGTCTAGTGGTTAGGATTCGGCGCTCTC	421	GSM1065163	adjacent normal tissue without Transcatheter Arterial Infusion chemotherapy
5'tRF-GluCTC	TCCCTGGTGGTCTAGTGGTTAGGATTCGGC	TCCCTGGTGGTCTAGTGGTTAGGATTCGGCGCTCTCACC	55	GSM1065163	adjacent normal tissue without Transcatheter Arterial Infusion chemotherapy
5'tRF-GluCTC	TCCCTGGTGGTCTAGTGGTTAGGATTCGGC	TCCCTGGTGGTCTAGTGGTTAGGATTCGGCGC	743	GSM1065166	tumor tissue with Transcatheter Arterial Infusion chemotherapy
5'tRF-GluCTC	TCCCTGGTGGTCTAGTGGTTAGGATTCGGC	TCCCTGGTGGTCTAGTGGTTAGGATTCGGCGCT	3763	GSM1065166	tumor tissue with Transcatheter Arterial Infusion chemotherapy
5'tRF-GluCTC	TCCCTGGTGGTCTAGTGGTTAGGATTCGGC	TCCCTGGTGGTCTAGTGGTTAGGATTCGGCGCTC	1275	GSM1065166	tumor tissue with Transcatheter Arterial Infusion chemotherapy
5'tRF-GluCTC	TCCCTGGTGGTCTAGTGGTTAGGATTCGGC	TCCCTGGTGGTCTAGTGGTTAGGATTCGGCGCTCT	564	GSM1065166	tumor tissue with Transcatheter Arterial Infusion chemotherapy
5'tRF-GluCTC	TCCCTGGTGGTCTAGTGGTTAGGATTCGGC	TCCCTGGTGGTCTAGTGGTTAGGATTCGGCGCTCTC	1572	GSM1065166	tumor tissue with Transcatheter Arterial Infusion chemotherapy
5'tRF-GluCTC	TCCCTGGTGGTCTAGTGGTTAGGATTCGGC	TCCCTGGTGGTCTAGTGGTTAGGATTCGGCGC	1343	GSM1065164	tumor tissue without Transcatheter Arterial Infusion chemotherapy
5'tRF-GluCTC	TCCCTGGTGGTCTAGTGGTTAGGATTCGGC	TCCCTGGTGGTCTAGTGGTTAGGATTCGGCGCT	6620	GSM1065164	tumor tissue without Transcatheter Arterial Infusion chemotherapy
5'tRF-GluCTC	TCCCTGGTGGTCTAGTGGTTAGGATTCGGC	TCCCTGGTGGTCTAGTGGTTAGGATTCGGCGCTC	763	GSM1065164	tumor tissue without Transcatheter Arterial Infusion chemotherapy
5'tRF-GluCTC	TCCCTGGTGGTCTAGTGGTTAGGATTCGGC	TCCCTGGTGGTCTAGTGGTTAGGATTCGGCGCTCT	365	GSM1065164	tumor tissue without Transcatheter Arterial Infusion chemotherapy
5'tRF-GluCTC	TCCCTGGTGGTCTAGTGGTTAGGATTCGGC	TCCCTGGTGGTCTAGTGGTTAGGATTCGGCGCTCTC	355	GSM1065164	tumor tissue without Transcatheter Arterial Infusion chemotherapy
5'tRF-ProCGG	TAGGGGTATGATTCTCGC	TAGGGGTATGATTCTCGCT	152	GSM1065163	adjacent normal tissue without Transcatheter Arterial Infusion chemotherapy
5'tRF-ProCGG	TAGGGGTATGATTCTCGC	TAGGGGTATGATTCTCGCT	89	GSM1065164	tumor tissue without Transcatheter Arterial Infusion chemotherapy
